# Supplementary material for: ﻿Additions to the saprobic fungi (Ascomycota) associated with macadamia trees from the Greater Mekong Subregion
Source: MycoKeys. 2025 Jan 24;113:1–29. doi: 10.3897/mycokeys.113.140031 (PMC11786193; doi:10.3897/mycokeys.113.140031)
Supplement: XML Treatment for Dothiorella [file mycokeys.113.140031-treatment1.xml]

<!DOCTYPE tp:taxon-treatment
  PUBLIC "-//TaxonX//DTD Taxonomic Treatment Publishing DTD v0 20100105//EN" "tax-treatment-NSO.dtd">
<tp:taxon-treatment xmlns:tp="http://www.plazi.org/taxpub"><tp:treatment-meta><kwd-group><label>Taxon classification</label><kwd>
                <named-content content-type="kingdom">Fungi</named-content>
              </kwd><kwd>
                <named-content content-type="order">Botryosphaeriales</named-content>
              </kwd><kwd>
                <named-content content-type="family">Botryosphaeriaceae</named-content>
              </kwd></kwd-group><mixed-citation publication-type="journal"><person-group><name><surname>Zhang</surname><given-names>Xian</given-names></name><name><surname>Tibpromma</surname><given-names>Saowaluck</given-names></name><name><surname>Karunarathna</surname><given-names>Samantha C.</given-names></name><name><surname>Du</surname><given-names>Tian-Ye</given-names></name><name><surname>Han</surname><given-names>Li-Su</given-names></name><name><surname>Elgorban</surname><given-names>Abdallah M.</given-names></name><name><surname>Kumla</surname><given-names>Jaturong</given-names></name><name><surname>Senwanna</surname><given-names>Chanokned</given-names></name><name><surname>Dai</surname><given-names>Dong-Qin</given-names></name><name><surname>Suwannarach</surname><given-names>Nakarin</given-names></name><name><surname>Wang</surname><given-names>Hao-Han</given-names></name></person-group><article-title>﻿Additions to the saprobic fungi (<tp:taxon-name><tp:taxon-name-part taxon-name-part-type="phylum">Ascomycota</tp:taxon-name-part></tp:taxon-name>) associated with macadamia trees from the Greater Mekong Subregion</article-title><source>MycoKeys</source><day>24</day><month>01</month><year>2025</year><volume>113</volume><fpage>1</fpage><lpage>29</lpage><pub-id pub-id-type="doi">10.3897/mycokeys.113.140031</pub-id></mixed-citation></tp:treatment-meta><tp:nomenclature><label>﻿</label><tp:taxon-name>
              <object-id xmlns:xlink="http://www.w3.org/1999/xlink" content-type="arpha" xlink:type="simple">22C86232-2F4F-573D-B3D0-6F104DBFAB89</object-id>
              <tp:taxon-name-part taxon-name-part-type="genus" reg="Dothiorella">Dothiorella</tp:taxon-name-part>
            </tp:taxon-name><tp:taxon-authority>Sacc.</tp:taxon-authority></tp:nomenclature><tp:treatment-sec sec-type="notes" id="SECID0E1PAE"><title>Notes.</title><p><italic><tp:taxon-name><tp:taxon-name-part taxon-name-part-type="genus" reg="Dothiorella">Dothiorella</tp:taxon-name-part></tp:taxon-name></italic> (<tp:taxon-name><tp:taxon-name-part taxon-name-part-type="family">Botryosphaeriaceae</tp:taxon-name-part></tp:taxon-name> Theiss. &amp; Syd.) was introduced by <xref ref-type="bibr" rid="B86">Saccardo (1880)</xref> with <italic><tp:taxon-name><tp:taxon-name-part taxon-name-part-type="genus" reg="Dothiorella">D.</tp:taxon-name-part><tp:taxon-name-part taxon-name-part-type="species" reg="pyrenophora">pyrenophora</tp:taxon-name-part></tp:taxon-name></italic> Berk. ex Sacc. as the type species. <italic><tp:taxon-name><tp:taxon-name-part taxon-name-part-type="genus" reg="Dothiorella">Dothiorella</tp:taxon-name-part></tp:taxon-name></italic> has 422 epithets listed in Index Fungorum (2024); however, only 59 species have available molecular data in GenBank. The members of <italic><tp:taxon-name><tp:taxon-name-part taxon-name-part-type="genus" reg="Dothiorella">Dothiorella</tp:taxon-name-part></tp:taxon-name></italic> can be found in a wide range of hosts, and taxa exist as endophytes, pathogens, and saprobes (<xref ref-type="bibr" rid="B73">Phillips et al. 2013</xref>; <xref ref-type="bibr" rid="B19">Dissanayake et al. 2016</xref>; <xref ref-type="bibr" rid="B80">Rathnayaka et al. 2022</xref>). The sexual morph of <italic><tp:taxon-name><tp:taxon-name-part taxon-name-part-type="genus" reg="Dothiorella">Dothiorella</tp:taxon-name-part></tp:taxon-name></italic> is characterized by ascospores that are hyaline to yellowish brown when immature and later become brown, and 1- or 2- septate and asexual morph is characterized by conidia that are initially hyaline and aseptate, later becoming brown and 1-septate, often attached to conidiogenous cells (<xref ref-type="bibr" rid="B80">Rathnayaka et al. 2022</xref>; <xref ref-type="bibr" rid="B95">Senanayake et al. 2023</xref>). In this study, we introduced one new species (<italic><tp:taxon-name><tp:taxon-name-part taxon-name-part-type="genus" reg="Dothiorella">D.</tp:taxon-name-part><tp:taxon-name-part taxon-name-part-type="species" reg="macadamiae">macadamiae</tp:taxon-name-part></tp:taxon-name></italic>) in <italic><tp:taxon-name><tp:taxon-name-part taxon-name-part-type="genus" reg="Dothiorella">Dothiorella</tp:taxon-name-part></tp:taxon-name></italic>, which was isolated from the macadamia tree in Thailand. Additionally, our collection is the first report of <italic><tp:taxon-name><tp:taxon-name-part taxon-name-part-type="genus" reg="Dothiorella">Dothiorella</tp:taxon-name-part></tp:taxon-name></italic> species associated with macadamia.</p></tp:treatment-sec><ref-list><ref id="B86"><mixed-citation xmlns:xlink="http://www.w3.org/1999/xlink" xlink:type="simple"><person-group><name name-style="western"><surname>Saccardo</surname><given-names>PA</given-names></name></person-group> (<year>1880</year>) <article-title>Conspectus generum fungorum Italiae inferiorum nempe ad Sphaeropsideas, Melanconieas et Hyphomyceteas pertinentium systemate sporologico dispositorum.</article-title><source>Michelia</source><volume>2</volume>: <fpage>1</fpage>–<lpage>38</lpage>.</mixed-citation></ref><ref id="B73"><mixed-citation xmlns:xlink="http://www.w3.org/1999/xlink" xlink:type="simple"><person-group><name name-style="western"><surname>Phillips</surname><given-names>AJL</given-names></name><name name-style="western"><surname>Alves</surname><given-names>A</given-names></name><name name-style="western"><surname>Abdollahzadeh</surname><given-names>J</given-names></name><name name-style="western"><surname>Slippers</surname><given-names>B</given-names></name><name name-style="western"><surname>Wingfield</surname><given-names>MJ</given-names></name><name name-style="western"><surname>Groenewald</surname><given-names>JZ</given-names></name><name name-style="western"><surname>Crous</surname><given-names>PW</given-names></name></person-group> (<year>2013</year>) <article-title>The <tp:taxon-name><tp:taxon-name-part taxon-name-part-type="family">Botryosphaeriaceae</tp:taxon-name-part></tp:taxon-name>: Genera and species known from culture.</article-title><source>Studies in Mycology</source><volume>76</volume>: <fpage>51</fpage>–<lpage>167</lpage>. <ext-link xlink:href="10.3114/sim0021" ext-link-type="doi" xlink:type="simple">https://doi.org/10.3114/sim0021</ext-link></mixed-citation></ref><ref id="B19"><mixed-citation xmlns:xlink="http://www.w3.org/1999/xlink" xlink:type="simple"><person-group><name name-style="western"><surname>Dissanayake</surname><given-names>AJ</given-names></name><name name-style="western"><surname>Phillips</surname><given-names>A</given-names></name><name name-style="western"><surname>Li</surname><given-names>X</given-names></name><name name-style="western"><surname>Hyde</surname><given-names>KD</given-names></name></person-group> (<year>2016</year>) <article-title><tp:taxon-name><tp:taxon-name-part taxon-name-part-type="family">Botryosphaeriaceae</tp:taxon-name-part></tp:taxon-name>: Current status of genera and species.</article-title><source>Mycosphere</source><volume>7</volume>(<issue>7</issue>): <fpage>1001</fpage>–<lpage>1073</lpage>. <ext-link xlink:href="10.5943/mycosphere/si/1b/13" ext-link-type="doi" xlink:type="simple">https://doi.org/10.5943/mycosphere/si/1b/13</ext-link></mixed-citation></ref><ref id="B80"><mixed-citation xmlns:xlink="http://www.w3.org/1999/xlink" xlink:type="simple"><person-group><name name-style="western"><surname>Rathnayaka</surname><given-names>AR</given-names></name><name name-style="western"><surname>Chethana</surname><given-names>KWT</given-names></name><name name-style="western"><surname>Phillips</surname><given-names>AJL</given-names></name><name name-style="western"><surname>Jones</surname><given-names>EBG</given-names></name></person-group> (<year>2022</year>) <article-title>Two new species of <tp:taxon-name><tp:taxon-name-part taxon-name-part-type="family">Botryosphaeriaceae</tp:taxon-name-part></tp:taxon-name> (<tp:taxon-name><tp:taxon-name-part taxon-name-part-type="order">Botryosphaeriales</tp:taxon-name-part></tp:taxon-name>) and new host/geographical records.</article-title><source>Phytotaxa</source><volume>564</volume>(<issue>1</issue>): <fpage>8</fpage>–<lpage>38</lpage>. <ext-link xlink:href="10.11646/phytotaxa.564.1.2" ext-link-type="doi" xlink:type="simple">https://doi.org/10.11646/phytotaxa.564.1.2</ext-link></mixed-citation></ref><ref id="B95"><mixed-citation xmlns:xlink="http://www.w3.org/1999/xlink" xlink:type="simple"><person-group><name name-style="western"><surname>Senanayake</surname><given-names>IC</given-names></name><name name-style="western"><surname>Ross</surname><given-names>W</given-names></name><name name-style="western"><surname>Leonardi</surname><given-names>M</given-names></name><name name-style="western"><surname>Weir</surname><given-names>A</given-names></name><name name-style="western"><surname>McHugh</surname><given-names>M</given-names></name><name name-style="western"><surname>Rajeshkumar</surname><given-names>KC</given-names></name><name name-style="western"><surname>Verma</surname><given-names>RK</given-names></name><name name-style="western"><surname>Karunarathna</surname><given-names>SC</given-names></name><name name-style="western"><surname>Tibpromma</surname><given-names>S</given-names></name><name name-style="western"><surname>Ashtekar</surname><given-names>N</given-names></name><name name-style="western"><surname>Ashtamoorthy</surname><given-names>SK</given-names></name><name name-style="western"><surname>Raveendran</surname><given-names>S</given-names></name><name name-style="western"><surname>Kour</surname><given-names>G</given-names></name><name name-style="western"><surname>Singh</surname><given-names>A</given-names></name><name name-style="western"><surname>Peña-Lastra</surname><given-names>DLP</given-names></name><name name-style="western"><surname>Mateos</surname><given-names>A</given-names></name><name name-style="western"><surname>Kolařík</surname><given-names>M</given-names></name><name name-style="western"><surname>Antonín</surname><given-names>V</given-names></name><name name-style="western"><surname>Ševčíková</surname><given-names>H</given-names></name><name name-style="western"><surname>Esteve-Raventós</surname><given-names>E</given-names></name><name name-style="western"><surname>Larsson</surname><given-names>E</given-names></name><name name-style="western"><surname>Pancorbo</surname><given-names>F</given-names></name><name name-style="western"><surname>Moreno</surname><given-names>G</given-names></name><name name-style="western"><surname>Altés</surname><given-names>A</given-names></name><name name-style="western"><surname>Turégano</surname><given-names>Y</given-names></name><name name-style="western"><surname>Du</surname><given-names>T-Y</given-names></name><name name-style="western"><surname>Lu</surname><given-names>L</given-names></name><name name-style="western"><surname>Li</surname><given-names>Q-R</given-names></name><name name-style="western"><surname>Kang</surname><given-names>J-C</given-names></name><name name-style="western"><surname>Gunaseelan</surname><given-names>S</given-names></name><name name-style="western"><surname>Kezo</surname><given-names>K</given-names></name><name name-style="western"><surname>Kaliyaperumal</surname><given-names>M</given-names></name><name name-style="western"><surname>Fu</surname><given-names>J</given-names></name><name name-style="western"><surname>Samarakoon</surname><given-names>MC</given-names></name><name name-style="western"><surname>Gafforov</surname><given-names>Y</given-names></name><name name-style="western"><surname>Teshaboeva</surname><given-names>S</given-names></name><name name-style="western"><surname>Kunjan</surname><given-names>PC</given-names></name><name name-style="western"><surname>Chamaparambath</surname><given-names>A</given-names></name><name name-style="western"><surname>Flakus</surname><given-names>A</given-names></name><name name-style="western"><surname>Etayo</surname><given-names>J</given-names></name><name name-style="western"><surname>Rodriguez-Flakus</surname><given-names>P</given-names></name><name name-style="western"><surname>Zhurbenko</surname><given-names>MP</given-names></name><name name-style="western"><surname>Silva</surname><given-names>NI</given-names></name><name name-style="western"><surname>Tennakoon</surname><given-names>DS</given-names></name><name name-style="western"><surname>Latha</surname><given-names>KPD</given-names></name><name name-style="western"><surname>Manimohan</surname><given-names>P</given-names></name><name name-style="western"><surname>Raj</surname><given-names>KNA</given-names></name><name name-style="western"><surname>Calabon</surname><given-names>MS</given-names></name><name name-style="western"><surname>Ahmadpour</surname><given-names>A</given-names></name><name name-style="western"><surname>Heidarian</surname><given-names>Z</given-names></name><name name-style="western"><surname>Alavi</surname><given-names>Z</given-names></name><name name-style="western"><surname>Alavi</surname><given-names>F</given-names></name><name name-style="western"><surname>Ghosta</surname><given-names>Y</given-names></name><name name-style="western"><surname>Azizi</surname><given-names>R</given-names></name><name name-style="western"><surname>Luo</surname><given-names>M</given-names></name><name name-style="western"><surname>Zhao</surname><given-names>M-P</given-names></name><name name-style="western"><surname>Kularathnage</surname><given-names>ND</given-names></name><name name-style="western"><surname>Hua</surname><given-names>L</given-names></name><name name-style="western"><surname>Yang</surname><given-names>Y-H</given-names></name><name name-style="western"><surname>Liao</surname><given-names>C-F</given-names></name><name name-style="western"><surname>Zhao</surname><given-names>H-J</given-names></name><name name-style="western"><surname>Lestari</surname><given-names>AS</given-names></name><name name-style="western"><surname>Jayasiri</surname><given-names>SC</given-names></name><name name-style="western"><surname>Yu</surname><given-names>F-M</given-names></name><name name-style="western"><surname>Lei</surname><given-names>L</given-names></name><name name-style="western"><surname>Liu</surname><given-names>J-W</given-names></name><name name-style="western"><surname>Karimi</surname><given-names>O</given-names></name><name name-style="western"><surname>Tang</surname><given-names>SM</given-names></name><name name-style="western"><surname>Sun</surname><given-names>Y-R</given-names></name><name name-style="western"><surname>Wang</surname><given-names>Y</given-names></name><name name-style="western"><surname>Zeng</surname><given-names>M</given-names></name><name name-style="western"><surname>Htet</surname><given-names>ZH</given-names></name><name name-style="western"><surname>Linaldeddu</surname><given-names>BT</given-names></name><name name-style="western"><surname>Alves</surname><given-names>A</given-names></name><name name-style="western"><surname>Phillips</surname><given-names>AJL</given-names></name><name name-style="western"><surname>Bregant</surname><given-names>C</given-names></name><name name-style="western"><surname>Montecchio</surname><given-names>L</given-names></name><name name-style="western"><surname>Kesel</surname><given-names>AD</given-names></name><name name-style="western"><surname>Hustad</surname><given-names>VP</given-names></name><name name-style="western"><surname>Miller</surname><given-names>AN</given-names></name><name name-style="western"><surname>Fedosova</surname><given-names>AG</given-names></name><name name-style="western"><surname>Kučera</surname><given-names>V</given-names></name><name name-style="western"><surname>Raza</surname><given-names>M</given-names></name><name name-style="western"><surname>Hussain</surname><given-names>M</given-names></name><name name-style="western"><surname>Chen</surname><given-names>Y-P</given-names></name><name name-style="western"><surname>Thiyagaraja</surname><given-names>V</given-names></name><name name-style="western"><surname>Gomdola</surname><given-names>D</given-names></name><name name-style="western"><surname>Rathnayaka</surname><given-names>AR</given-names></name><name name-style="western"><surname>Dissanayake</surname><given-names>AJ</given-names></name><name name-style="western"><surname>Suwannarach</surname><given-names>N</given-names></name><name name-style="western"><surname>Hongsanan</surname><given-names>S</given-names></name><name name-style="western"><surname>Maharachchikumbura</surname><given-names>SSN</given-names></name><name name-style="western"><surname>Dissanayake</surname><given-names>LS</given-names></name><name name-style="western"><surname>Wijayawardene</surname><given-names>NN</given-names></name><name name-style="western"><surname>Phookamsak</surname><given-names>R</given-names></name><name name-style="western"><surname>Lumyong</surname><given-names>S</given-names></name><name name-style="western"><surname>Jones</surname><given-names>EBG</given-names></name><name name-style="western"><surname>Yapa</surname><given-names>N</given-names></name><name name-style="western"><surname>Wanasinghe</surname><given-names>DN</given-names></name><name name-style="western"><surname>Xie</surname><given-names>N</given-names></name><name name-style="western"><surname>Doilom</surname><given-names>M</given-names></name><name name-style="western"><surname>Manawasinghe</surname><given-names>IS</given-names></name><name name-style="western"><surname>Liu</surname><given-names>J-K</given-names></name><name name-style="western"><surname>Zhao</surname><given-names>Q</given-names></name><name name-style="western"><surname>Xu</surname><given-names>B</given-names></name><name name-style="western"><surname>Hyde</surname><given-names>KD</given-names></name><name name-style="western"><surname>Song</surname><given-names>J</given-names></name></person-group> (<year>2023</year>) <article-title>Fungal diversity notes 1611–1716: Taxonomic and phylogenetic contributions on fungal genera and species emphasis in south China.</article-title><source>Fungal Diversity</source><volume>122</volume>(<issue>1</issue>): <fpage>1</fpage>–<lpage>243</lpage>. <ext-link xlink:href="10.1007/s13225-023-00523-6" ext-link-type="doi" xlink:type="simple">https://doi.org/10.1007/s13225-023-00523-6</ext-link></mixed-citation></ref></ref-list></tp:taxon-treatment>
