# Supplementary material for: ﻿Additions to the saprobic fungi (Ascomycota) associated with macadamia trees from the Greater Mekong Subregion
Source: MycoKeys. 2025 Jan 24;113:1–29. doi: 10.3897/mycokeys.113.140031 (PMC11786193; doi:10.3897/mycokeys.113.140031)
Supplement: XML Treatment for Dothiorella macadamiae [file mycokeys.113.140031-treatment2.xml]

<!DOCTYPE tp:taxon-treatment
  PUBLIC "-//TaxonX//DTD Taxonomic Treatment Publishing DTD v0 20100105//EN" "tax-treatment-NSO.dtd">
<tp:taxon-treatment xmlns:tp="http://www.plazi.org/taxpub"><tp:treatment-meta><kwd-group><label>Taxon classification</label><kwd>
                <named-content content-type="kingdom">Fungi</named-content>
              </kwd><kwd>
                <named-content content-type="order">Botryosphaeriales</named-content>
              </kwd><kwd>
                <named-content content-type="family">Botryosphaeriaceae</named-content>
              </kwd></kwd-group><mixed-citation publication-type="journal"><person-group><name><surname>Zhang</surname><given-names>Xian</given-names></name><name><surname>Tibpromma</surname><given-names>Saowaluck</given-names></name><name><surname>Karunarathna</surname><given-names>Samantha C.</given-names></name><name><surname>Du</surname><given-names>Tian-Ye</given-names></name><name><surname>Han</surname><given-names>Li-Su</given-names></name><name><surname>Elgorban</surname><given-names>Abdallah M.</given-names></name><name><surname>Kumla</surname><given-names>Jaturong</given-names></name><name><surname>Senwanna</surname><given-names>Chanokned</given-names></name><name><surname>Dai</surname><given-names>Dong-Qin</given-names></name><name><surname>Suwannarach</surname><given-names>Nakarin</given-names></name><name><surname>Wang</surname><given-names>Hao-Han</given-names></name></person-group><article-title>﻿Additions to the saprobic fungi (<tp:taxon-name><tp:taxon-name-part taxon-name-part-type="phylum">Ascomycota</tp:taxon-name-part></tp:taxon-name>) associated with macadamia trees from the Greater Mekong Subregion</article-title><source>MycoKeys</source><day>24</day><month>01</month><year>2025</year><volume>113</volume><fpage>1</fpage><lpage>29</lpage><pub-id pub-id-type="doi">10.3897/mycokeys.113.140031</pub-id></mixed-citation></tp:treatment-meta><tp:nomenclature><label>﻿</label><tp:taxon-name>
              <object-id xmlns:xlink="http://www.w3.org/1999/xlink" content-type="arpha" xlink:type="simple">E5895799-48FE-5931-9CC5-CA861302B00C</object-id>
              <tp:taxon-name-part taxon-name-part-type="genus" reg="Dothiorella">Dothiorella</tp:taxon-name-part>
              <tp:taxon-name-part taxon-name-part-type="species" reg="macadamiae">macadamiae</tp:taxon-name-part>
              <object-id xmlns:xlink="http://www.w3.org/1999/xlink" xlink:type="simple">Index Fungorum: IF903216</object-id>
              <object-id xmlns:xlink="http://www.w3.org/1999/xlink" xlink:type="simple">Facesoffungi Number: FoF17086</object-id>
            </tp:taxon-name><tp:taxon-authority>X. Zhang &amp; N. Suwannar.</tp:taxon-authority><tp:taxon-status xmlns:xlink="http://www.w3.org/1999/xlink" xlink:type="simple">sp. nov.</tp:taxon-status><xref ref-type="fig" rid="F3">Figs 3</xref><xref ref-type="fig" rid="F4">, 4</xref></tp:nomenclature><tp:treatment-sec sec-type="etymology" id="SECID0ERUAE"><title>Etymology.</title><p>“<italic>macadamiae</italic>” refers to the host plant genus <italic>Macadamia</italic>.</p></tp:treatment-sec><tp:treatment-sec sec-type="Holotype" id="SECID0EIVAE"><title>Holotype.</title><p><abbrev xmlns:xlink="http://www.w3.org/1999/xlink" xlink:title="Herbarium of the Department of Biology" id="ABBRID0EOVAE" xlink:type="simple">CMUB</abbrev> 40066.</p></tp:treatment-sec><tp:treatment-sec sec-type="description" id="SECID0ESVAE"><title>Description.</title><p><bold><italic>Saprobic</italic></bold> on dead twigs of <italic><tp:taxon-name><tp:taxon-name-part taxon-name-part-type="genus" reg="Macadamia">Macadamia</tp:taxon-name-part></tp:taxon-name></italic> sp. <bold>Sexual morph: <italic>Ascomata</italic></bold> 80–120 × 160–220 µm (x̄ = 100 × 193 µm, <italic>n</italic> = 10), immersed, visible as dark dots on the host surface, under to clypeus, solitary, uni-loculate, ampulliform, papillate, without ostiole. <bold><italic>Peridium</italic></bold> 50–190 µm wide (x̄ = 95 µm, <italic>n</italic> = 25), comprising three section layers, the inner section layer composed of hyaline cells of <bold><italic>textura angularis</italic></bold>, the outer section layer with brown to dark brown cells of <bold><italic>textura angularis</italic></bold>, and the outermost layer of cells surrounding the ascomata is composed of brown cells of <bold><italic>textura prismatica</italic></bold>. <bold><italic>Hamathecium</italic></bold> 4.5–8.5 µm wide (x̄ = 6.5 μm, <italic>n</italic> = 30), comprising cylindrical, hyaline, septate, cellular pseudoparaphyses. <bold><italic>Asci</italic></bold> 110–235 × 23–38 µm (x̄ = 173 × 32 µm, <italic>n</italic> = 30), 6–8-spored, bitunicate, clavate to broadly fusoid-ellipsoid, with furcated pedicel, apically rounded, with a well-developed ocular chamber. <bold><italic>Ascospores</italic></bold> (27–)30–37(–40) × 14–19 µm (x̄ = 33 × 17 µm, <italic>n</italic> = 55), overlapping, uniseriate, oval to ellipsoid, hyaline to yellowish brown, aseptate when young, becoming brown to dark brown, 1- or 2- septate at maturity, slightly constricted at the septum, smooth-walled, granular, with mucilaginous polar appendages at one or both ends. <bold>Asexual morph: <italic>Conidiomata</italic></bold> pycnidial produced on <abbrev xmlns:xlink="http://www.w3.org/1999/xlink" xlink:title="potato dextrose agar" id="ABBRID0EVXAE" xlink:type="simple">PDA</abbrev> within seven weeks, solitary or aggregated, superficial, brown, hairy, globose to subglobose, covered with hyphal hairs, unilocular. <bold><italic>Conidiophores</italic></bold> reduce to conidiogenous cells. <bold><italic>Conidiogenous cells</italic></bold> holoblastic, discrete, cylindrical, hyaline, smooth-walled, proliferating percurrently. <bold><italic>Conidia</italic></bold> 19–26.5 × 10–13.5 µm (x̄ = 22.6 × 11.2 µm, <italic>n</italic> = 50), hyaline and aseptate when immature, brown to dark brown and one-septate when mature, oblong to ovoid, granular, one end obtuse to slightly rounded ends, one cell slightly wider or same width. <bold><italic>Chlamydospores</italic></bold> hyaline to brown, branched, with thickened, septate, brown to dark brown at the septa.</p></tp:treatment-sec><tp:treatment-sec sec-type="description" id="SECID0EJYAE"><title>Culture characteristics.</title><p>Ascospores germinating on <abbrev xmlns:xlink="http://www.w3.org/1999/xlink" xlink:title="potato dextrose agar" id="ABBRID0EPYAE" xlink:type="simple">PDA</abbrev> within 24 h at 28 °C, colony on <abbrev xmlns:xlink="http://www.w3.org/1999/xlink" xlink:title="potato dextrose agar" id="ABBRID0ETYAE" xlink:type="simple">PDA</abbrev> reaching 9 cm diam. after two weeks at 28 °C, rough surface, hairy, cottony, and pale olivaceous grey from above, and grey to black in reverse.</p></tp:treatment-sec><tp:treatment-sec sec-type="material" id="SECID0EXYAE"><title>Material examined.</title><p>Thailand • Chiang Mai Province, Doi Saket District, <named-content xmlns:xlink="http://www.w3.org/1999/xlink" content-type="dwc:verbatimCoordinates" xlink:type="simple"><named-content content-type="geo-json" specific-use="{&#34;type&#34;:&#34;Point&#34;,&#34;coordinates&#34;:[99.220833,18.878611]}" id="NCID0EAZAE" xlink:type="simple">18°52'43"N, 99°13'15"E</named-content></named-content>, 384 m elevation, on a dead branch of <italic><tp:taxon-name><tp:taxon-name-part taxon-name-part-type="genus" reg="Macadamia">Macadamia</tp:taxon-name-part></tp:taxon-name></italic> sp., 24 November 2023, Xian Zhang, TCMM25, <abbrev xmlns:xlink="http://www.w3.org/1999/xlink" xlink:title="Herbarium of the Department of Biology" id="ABBRID0EMZAE" xlink:type="simple">CMUB</abbrev> 40066, holotype; ex-type living culture, SDBR-CMU512, other living culture SDBR-CMU513.</p></tp:treatment-sec><tp:treatment-sec sec-type="GenBank number" id="SECID0EQZAE"><title>GenBank number.</title><p>SDBR-CMU512 = ITS: <ext-link xmlns:xlink="http://www.w3.org/1999/xlink" ext-link-type="gen" xlink:href="PQ699724" xlink:type="simple">PQ699724</ext-link>, <italic>tef</italic>1-α: <ext-link xmlns:xlink="http://www.w3.org/1999/xlink" ext-link-type="gen" xlink:href="PQ758592" xlink:type="simple">PQ758592</ext-link>, <italic>TUB</italic>2: <ext-link xmlns:xlink="http://www.w3.org/1999/xlink" ext-link-type="gen" xlink:href="PQ736693" xlink:type="simple">PQ736693</ext-link>; SDBR-CMU513 = ITS: <ext-link xmlns:xlink="http://www.w3.org/1999/xlink" ext-link-type="gen" xlink:href="PQ699725" xlink:type="simple">PQ699725</ext-link>, <italic>tef</italic>1-α: <ext-link xmlns:xlink="http://www.w3.org/1999/xlink" ext-link-type="gen" xlink:href="PQ758593" xlink:type="simple">PQ758593</ext-link>, <italic>TUB</italic>2: <ext-link xmlns:xlink="http://www.w3.org/1999/xlink" ext-link-type="gen" xlink:href="PQ736694" xlink:type="simple">PQ736694</ext-link>.</p></tp:treatment-sec><tp:treatment-sec sec-type="notes" id="SECID0E31AE"><title>Notes.</title><p>In the phylogenetic analyses, our isolate <italic><tp:taxon-name><tp:taxon-name-part taxon-name-part-type="genus" reg="Dothiorella">D.</tp:taxon-name-part><tp:taxon-name-part taxon-name-part-type="species" reg="macadamiae">macadamiae</tp:taxon-name-part></tp:taxon-name></italic> forms an independent branch sister to <italic><tp:taxon-name><tp:taxon-name-part taxon-name-part-type="genus" reg="Dothiorella">D.</tp:taxon-name-part><tp:taxon-name-part taxon-name-part-type="species" reg="albiziae">albiziae</tp:taxon-name-part></tp:taxon-name></italic> and <italic><tp:taxon-name><tp:taxon-name-part taxon-name-part-type="genus" reg="Dothiorella">D.</tp:taxon-name-part><tp:taxon-name-part taxon-name-part-type="species" reg="thailandica">thailandica</tp:taxon-name-part></tp:taxon-name></italic> with 57% <abbrev xmlns:xlink="http://www.w3.org/1999/xlink" xlink:title="maximum likelihood analyses" id="ABBRID0ED3AE" xlink:type="simple">ML</abbrev> and 1.00 <abbrev xmlns:xlink="http://www.w3.org/1999/xlink" xlink:title="Bayesian posterior probabilities" id="ABBRID0EH3AE" xlink:type="simple">PP</abbrev> support (Fig. <xref ref-type="fig" rid="F1">1</xref>). Based on the BLASTn results of ITS sequences of our strain (SDBR-CMU512, ex-type), it is 99.64% similar to <italic><tp:taxon-name><tp:taxon-name-part taxon-name-part-type="genus" reg="Dothiorella">D.</tp:taxon-name-part><tp:taxon-name-part taxon-name-part-type="species" reg="oblonga">oblonga</tp:taxon-name-part></tp:taxon-name></italic> (CBS 121765); the <italic>tef</italic>1-α result is similar to <italic><tp:taxon-name><tp:taxon-name-part taxon-name-part-type="genus" reg="Dothiorella">D.</tp:taxon-name-part><tp:taxon-name-part taxon-name-part-type="species" reg="dulcispinae">dulcispinae</tp:taxon-name-part></tp:taxon-name></italic> (CMW:36462) with 90.11%, and the <italic>TUB</italic>2 result matched with <italic><tp:taxon-name><tp:taxon-name-part taxon-name-part-type="genus" reg="Dothiorella">D.</tp:taxon-name-part><tp:taxon-name-part taxon-name-part-type="species" reg="albiziae">albiziae</tp:taxon-name-part></tp:taxon-name></italic> (MFLU 22-0093) with 98.83% similarity. Our isolates of <italic><tp:taxon-name><tp:taxon-name-part taxon-name-part-type="genus" reg="Dothiorella">D.</tp:taxon-name-part><tp:taxon-name-part taxon-name-part-type="species" reg="macadamiae">macadamiae</tp:taxon-name-part></tp:taxon-name></italic> formed an independent branch sister to <italic><tp:taxon-name><tp:taxon-name-part taxon-name-part-type="genus" reg="Dothiorella">D.</tp:taxon-name-part><tp:taxon-name-part taxon-name-part-type="species" reg="albiziae">albiziae</tp:taxon-name-part></tp:taxon-name></italic> and <italic><tp:taxon-name><tp:taxon-name-part taxon-name-part-type="genus" reg="Dothiorella">D.</tp:taxon-name-part><tp:taxon-name-part taxon-name-part-type="species" reg="thailandica">thailandica</tp:taxon-name-part></tp:taxon-name></italic> with the <abbrev xmlns:xlink="http://www.w3.org/1999/xlink" xlink:title="maximum likelihood analyses" id="ABBRID0EV5AE" xlink:type="simple">ML</abbrev> bootstrap support of 57% (Fig. <xref ref-type="fig" rid="F1">1</xref>). We carried out the <abbrev xmlns:xlink="http://www.w3.org/1999/xlink" xlink:title="pairwise homoplasy index" id="ABBRID0E45AE" xlink:type="simple">PHI</abbrev> test to confirm the novelty of our new taxon and found no significant recombination event between our strain and the closely related taxa (Φw = 0.902) (Fig. <xref ref-type="fig" rid="F2">2</xref>). Also, our species (SDBR-CMU512) was compared in ITS, <italic>tef</italic>1-α, and <italic>TUB</italic>2 with <italic><tp:taxon-name><tp:taxon-name-part taxon-name-part-type="genus" reg="Dothiorella">D.</tp:taxon-name-part><tp:taxon-name-part taxon-name-part-type="species" reg="albiziae">albiziae</tp:taxon-name-part></tp:taxon-name></italic> (MFLUCC 22-0057) and <italic><tp:taxon-name><tp:taxon-name-part taxon-name-part-type="genus" reg="Dothiorella">D.</tp:taxon-name-part><tp:taxon-name-part taxon-name-part-type="species" reg="thailandica">thailandica</tp:taxon-name-part></tp:taxon-name></italic> (MFLUCC 11-0438) (Table <xref ref-type="table" rid="T2">2</xref>) and found that the <italic>tef</italic>1-α gene shows more than 20 bp difference. Morphologically, <italic><tp:taxon-name><tp:taxon-name-part taxon-name-part-type="genus" reg="Dothiorella">D.</tp:taxon-name-part><tp:taxon-name-part taxon-name-part-type="species" reg="macadamiae">macadamiae</tp:taxon-name-part></tp:taxon-name></italic> differs from <italic><tp:taxon-name><tp:taxon-name-part taxon-name-part-type="genus" reg="Dothiorella">D.</tp:taxon-name-part><tp:taxon-name-part taxon-name-part-type="species" reg="albiziae">albiziae</tp:taxon-name-part></tp:taxon-name></italic> by having a bigger (19–26.5 × 10–13.5 µm vs. 14–18 × 6–8 μm) and one cell slightly wider or the same width conidia; they share similar conidia, being oblong to ovoid (<xref ref-type="bibr" rid="B80">Rathnayaka et al. 2022</xref>). <italic><tp:taxon-name><tp:taxon-name-part taxon-name-part-type="genus" reg="Dothiorella">Dothiorella</tp:taxon-name-part><tp:taxon-name-part taxon-name-part-type="species" reg="macadamiae">macadamiae</tp:taxon-name-part></tp:taxon-name></italic> is distinguished from <italic><tp:taxon-name><tp:taxon-name-part taxon-name-part-type="genus" reg="Dothiorella">D.</tp:taxon-name-part><tp:taxon-name-part taxon-name-part-type="species" reg="thailandica">thailandica</tp:taxon-name-part></tp:taxon-name></italic> by having bigger (19–26.5 × 10–13.5 µm vs. 15–20 × 6.5–8 μm), granular, oblong to ovoid conidia but having similar hyaline conidiogenous cells (<xref ref-type="bibr" rid="B58">Liu et al. 2012</xref>). <italic><tp:taxon-name><tp:taxon-name-part taxon-name-part-type="genus" reg="Dothiorella">Dothiorella</tp:taxon-name-part><tp:taxon-name-part taxon-name-part-type="species" reg="albiziae">albiziae</tp:taxon-name-part></tp:taxon-name></italic> and <italic><tp:taxon-name><tp:taxon-name-part taxon-name-part-type="genus" reg="Dothiorella">D.</tp:taxon-name-part><tp:taxon-name-part taxon-name-part-type="species" reg="thailandica">thailandica</tp:taxon-name-part></tp:taxon-name></italic> have been recorded from their asexual morph. Therefore, we could not compare the sexual morphological characteristics of <italic><tp:taxon-name><tp:taxon-name-part taxon-name-part-type="genus" reg="Dothiorella">D.</tp:taxon-name-part><tp:taxon-name-part taxon-name-part-type="species" reg="macadamiae">macadamiae</tp:taxon-name-part></tp:taxon-name></italic> with those of the two species. We introduce <italic><tp:taxon-name><tp:taxon-name-part taxon-name-part-type="genus" reg="Dothiorella">D.</tp:taxon-name-part><tp:taxon-name-part taxon-name-part-type="species" reg="macadamiae">macadamiae</tp:taxon-name-part></tp:taxon-name></italic> as a new species based on morphology, nucleotide comparisons, and phylogenetic analyses.</p><fig id="F1" position="float" orientation="portrait"><object-id xmlns:xlink="http://www.w3.org/1999/xlink" content-type="doi" xlink:type="simple">10.3897/mycokeys.113.140031.figure1</object-id><object-id xmlns:xlink="http://www.w3.org/1999/xlink" content-type="arpha" xlink:type="simple">C43BB564-508B-510D-9922-2217D843FBF1</object-id><label>Figure 1.</label><caption><p>RAxML tree based on a combined dataset of ITS, <italic>tef</italic>1-α, and <italic>TUB</italic>2 gene sequences data, which comprised 1265 base pairs (ITS = 1–527 bp, <italic>tef</italic>1-α = 528–818 bp, <italic>TUB</italic>2 = 819–1265 bp). The best scoring RAxML tree with a final <abbrev xmlns:xlink="http://www.w3.org/1999/xlink" xlink:title="maximum likelihood analyses" id="ABBRID0EWDAG" xlink:type="simple">ML</abbrev> optimization likelihood value of -8702.022443 is presented. The matrix had 696 distinct alignment patterns, with 16.83% of undetermined characters or gaps. Estimated base frequencies were as follows: A = 0.209011, C = 0.306672, G = 0.250984, T = 0.233333; substitution rates: AC = 1.037189, AG = 2.254040, AT = 1.059283, CG = 1.045839, CT = 4.497195, GT = 1.000000; proportion of invariable sites I = 0.499857; gamma distribution shape parameter <italic>α</italic> = 0.610523. The <abbrev xmlns:xlink="http://www.w3.org/1999/xlink" xlink:title="maximum likelihood analyses" id="ABBRID0E3DAG" xlink:type="simple">ML</abbrev> analysis and Bayesian inference (<abbrev xmlns:xlink="http://www.w3.org/1999/xlink" xlink:title="Bayesian inference analysis" id="ABBRID0EAEAG" xlink:type="simple">BI</abbrev>) analyses showed nearly identical tree topologies, bootstrap support values for <abbrev xmlns:xlink="http://www.w3.org/1999/xlink" xlink:title="maximum likelihood analyses" id="ABBRID0EEEAG" xlink:type="simple">ML</abbrev> equal to or greater than 60%, and <abbrev xmlns:xlink="http://www.w3.org/1999/xlink" xlink:title="Bayesian inference analysis" id="ABBRID0EIEAG" xlink:type="simple">BI</abbrev> analysis values equal to or greater than 0.90 <abbrev xmlns:xlink="http://www.w3.org/1999/xlink" xlink:title="Bayesian posterior probabilities" id="ABBRID0EMEAG" xlink:type="simple">PP</abbrev> are given at each node. The tree is rooted with <italic><tp:taxon-name><tp:taxon-name-part taxon-name-part-type="genus" reg="Neofusicoccum">Neofusicoccum</tp:taxon-name-part><tp:taxon-name-part taxon-name-part-type="species" reg="luteum">luteum</tp:taxon-name-part></tp:taxon-name></italic> (CBS 562.92) and <italic><tp:taxon-name><tp:taxon-name-part taxon-name-part-type="genus" reg="Neofusicoccum">N.</tp:taxon-name-part><tp:taxon-name-part taxon-name-part-type="species" reg="luteum">luteum</tp:taxon-name-part></tp:taxon-name></italic> (CMW 41365). Newly generated species are shown in red, while the ex-type species are shown in bold. Remarks: The <abbrev xmlns:xlink="http://www.w3.org/1999/xlink" xlink:title="maximum likelihood analyses" id="ABBRID0EGFAG" xlink:type="simple">ML</abbrev> bootstrap value less than 60% is presented on the node of the new taxon.</p></caption><graphic xmlns:xlink="http://www.w3.org/1999/xlink" xlink:href="mycokeys-113-001-g001.jpg" position="float" orientation="portrait" xlink:type="simple" id="oo_1232706.jpg"><uri content-type="original_file" xlink:type="simple">https://binary.pensoft.net/fig/1232706</uri></graphic></fig><fig id="F2" position="float" orientation="portrait"><object-id xmlns:xlink="http://www.w3.org/1999/xlink" content-type="doi" xlink:type="simple">10.3897/mycokeys.113.140031.figure2</object-id><object-id xmlns:xlink="http://www.w3.org/1999/xlink" content-type="arpha" xlink:type="simple">46F5FB7B-FE20-529C-A260-39611F55A01F</object-id><label>Figure 2.</label><caption><p>Results of the <abbrev xmlns:xlink="http://www.w3.org/1999/xlink" xlink:title="pairwise homoplasy index" id="ABBRID0EXFAG" xlink:type="simple">PHI</abbrev> test of <italic><tp:taxon-name><tp:taxon-name-part taxon-name-part-type="genus" reg="Dothiorella">Dothiorella</tp:taxon-name-part><tp:taxon-name-part taxon-name-part-type="species" reg="macadamiae">macadamiae</tp:taxon-name-part></tp:taxon-name></italic> and closely related species using both LogDet transformation and splits decomposition. The <abbrev xmlns:xlink="http://www.w3.org/1999/xlink" xlink:title="pairwise homoplasy index" id="ABBRID0EGGAG" xlink:type="simple">PHI</abbrev> test results (Φw) &lt; 0.05 indicate significant recombination within the dataset. The new taxa are in red font, and bold indicates holotype or ex-type strains.</p></caption><graphic xmlns:xlink="http://www.w3.org/1999/xlink" xlink:href="mycokeys-113-001-g002.jpg" position="float" orientation="portrait" xlink:type="simple" id="oo_1232707.jpg"><uri content-type="original_file" xlink:type="simple">https://binary.pensoft.net/fig/1232707</uri></graphic></fig><fig id="F3" position="float" orientation="portrait"><object-id xmlns:xlink="http://www.w3.org/1999/xlink" content-type="doi" xlink:type="simple">10.3897/mycokeys.113.140031.figure3</object-id><object-id xmlns:xlink="http://www.w3.org/1999/xlink" content-type="arpha" xlink:type="simple">2E43CC77-8A34-5CCB-A2C7-00E6BE4A9507</object-id><label>Figure 3.</label><caption><p><italic><tp:taxon-name><tp:taxon-name-part taxon-name-part-type="genus" reg="Dothiorella">Dothiorella</tp:taxon-name-part><tp:taxon-name-part taxon-name-part-type="species" reg="macadamiae">macadamiae</tp:taxon-name-part></tp:taxon-name></italic> (<abbrev xmlns:xlink="http://www.w3.org/1999/xlink" xlink:title="Herbarium of the Department of Biology" id="ABBRID0ECHAG" xlink:type="simple">CMUB</abbrev> 40066, holotype) <bold>a–c</bold> appearance of ascomata on the host surface <bold>d</bold> vertical section of an ascoma <bold>e</bold> peridium <bold>f</bold> hamathecium <bold>g–i</bold> asci <bold>j–n</bold> ascospores (arrows indicate mucilaginous polar appendages) <bold>o</bold> a germinating ascospore <bold>p, q</bold> colony on <abbrev xmlns:xlink="http://www.w3.org/1999/xlink" xlink:title="potato dextrose agar" id="ABBRID0EWHAG" xlink:type="simple">PDA</abbrev> (p-front and q-reverse views). Scale bars: 200 µm (<bold>d</bold>); 100 µm (<bold>i</bold>); 50 µm (<bold>e, g, h</bold>); 10 µm (<bold>f, j–o</bold>).</p></caption><graphic xmlns:xlink="http://www.w3.org/1999/xlink" xlink:href="mycokeys-113-001-g003.jpg" position="float" orientation="portrait" xlink:type="simple" id="oo_1232708.jpg"><uri content-type="original_file" xlink:type="simple">https://binary.pensoft.net/fig/1232708</uri></graphic></fig><fig id="F4" position="float" orientation="portrait"><object-id xmlns:xlink="http://www.w3.org/1999/xlink" content-type="doi" xlink:type="simple">10.3897/mycokeys.113.140031.figure4</object-id><object-id xmlns:xlink="http://www.w3.org/1999/xlink" content-type="arpha" xlink:type="simple">D641CE35-F320-5A4B-B60E-ACE29A480DD4</object-id><label>Figure 4.</label><caption><p><italic><tp:taxon-name><tp:taxon-name-part taxon-name-part-type="genus" reg="Dothiorella">Dothiorella</tp:taxon-name-part><tp:taxon-name-part taxon-name-part-type="species" reg="macadamiae">macadamiae</tp:taxon-name-part></tp:taxon-name></italic> (SDBR-CMU512, ex-type) <bold>a</bold> colony on <abbrev xmlns:xlink="http://www.w3.org/1999/xlink" xlink:title="potato dextrose agar" id="ABBRID0E3IAG" xlink:type="simple">PDA</abbrev><bold>b, c</bold> sporulating colonies on <abbrev xmlns:xlink="http://www.w3.org/1999/xlink" xlink:title="potato dextrose agar" id="ABBRID0ECJAG" xlink:type="simple">PDA</abbrev><bold>d, e</bold> chlamydospores <bold>f–h</bold> conidiogenous cells with conidia <bold>i–j</bold> Conidia. Scale bars: 100 µm (<bold>d</bold>); 50 µm (<bold>e</bold>); 20 µm (<bold>f–h, j</bold>); 5 µm (<bold>i</bold>).</p></caption><graphic xmlns:xlink="http://www.w3.org/1999/xlink" xlink:href="mycokeys-113-001-g004.jpg" position="float" orientation="portrait" xlink:type="simple" id="oo_1232709.jpg"><uri content-type="original_file" xlink:type="simple">https://binary.pensoft.net/fig/1232709</uri></graphic></fig><table-wrap id="T2" position="float" orientation="portrait"><label>Table 2.</label><caption><p>Nucleotide comparisons of <italic><tp:taxon-name><tp:taxon-name-part taxon-name-part-type="genus" reg="Dothiorella">Dothiorella</tp:taxon-name-part><tp:taxon-name-part taxon-name-part-type="species" reg="macadamiae">macadamiae</tp:taxon-name-part></tp:taxon-name></italic> (SDBR-CMU512) with <italic><tp:taxon-name><tp:taxon-name-part taxon-name-part-type="genus" reg="Dothiorella">D.</tp:taxon-name-part><tp:taxon-name-part taxon-name-part-type="species" reg="albiziae">albiziae</tp:taxon-name-part></tp:taxon-name></italic> (MFLUCC 22-0057) and <italic><tp:taxon-name><tp:taxon-name-part taxon-name-part-type="genus" reg="Dothiorella">D.</tp:taxon-name-part><tp:taxon-name-part taxon-name-part-type="species" reg="thailandica">thailandica</tp:taxon-name-part></tp:taxon-name></italic> (MFLUCC 11-0438) based on ITS, <italic>tef</italic>1-α, and <italic>TUB</italic>2.</p></caption><table id="TID0EJOCK" rules="all"><tbody><tr><th rowspan="1" colspan="1">Taxa</th><th rowspan="1" colspan="1">ITS</th><th rowspan="1" colspan="1"><italic>te</italic>f1-α</th><th rowspan="1" colspan="1"><italic>TUB</italic>2</th></tr><tr><td rowspan="1" colspan="1"><italic><tp:taxon-name><tp:taxon-name-part taxon-name-part-type="genus" reg="Dothiorella">D.</tp:taxon-name-part><tp:taxon-name-part taxon-name-part-type="species" reg="albiziae">albiziae</tp:taxon-name-part></tp:taxon-name></italic> (MFLUCC 22-0057)</td><td rowspan="1" colspan="1">5/471 bp (1.0%, without gaps)</td><td rowspan="1" colspan="1">25/244 bp (10.2%, 8 gaps)</td><td rowspan="1" colspan="1">3/340 bp (0.8%, without gaps)</td></tr><tr><td rowspan="1" colspan="1"><italic><tp:taxon-name><tp:taxon-name-part taxon-name-part-type="genus" reg="Dothiorella">D.</tp:taxon-name-part><tp:taxon-name-part taxon-name-part-type="species" reg="thailandica">thailandica</tp:taxon-name-part></tp:taxon-name></italic> (CBS 133991)</td><td rowspan="1" colspan="1">8/519 bp (1.5%, without gaps)</td><td rowspan="1" colspan="1">30/285 bp (10.5%, 7 gaps)</td><td rowspan="1" colspan="1">6/371 bp (1.6%, without gaps)</td></tr></tbody></table></table-wrap></tp:treatment-sec><ref-list><ref id="B80"><mixed-citation xmlns:xlink="http://www.w3.org/1999/xlink" xlink:type="simple"><person-group><name name-style="western"><surname>Rathnayaka</surname><given-names>AR</given-names></name><name name-style="western"><surname>Chethana</surname><given-names>KWT</given-names></name><name name-style="western"><surname>Phillips</surname><given-names>AJL</given-names></name><name name-style="western"><surname>Jones</surname><given-names>EBG</given-names></name></person-group> (<year>2022</year>) <article-title>Two new species of <tp:taxon-name><tp:taxon-name-part taxon-name-part-type="family">Botryosphaeriaceae</tp:taxon-name-part></tp:taxon-name> (<tp:taxon-name><tp:taxon-name-part taxon-name-part-type="order">Botryosphaeriales</tp:taxon-name-part></tp:taxon-name>) and new host/geographical records.</article-title><source>Phytotaxa</source><volume>564</volume>(<issue>1</issue>): <fpage>8</fpage>–<lpage>38</lpage>. <ext-link xlink:href="10.11646/phytotaxa.564.1.2" ext-link-type="doi" xlink:type="simple">https://doi.org/10.11646/phytotaxa.564.1.2</ext-link></mixed-citation></ref><ref id="B58"><mixed-citation xmlns:xlink="http://www.w3.org/1999/xlink" xlink:type="simple"><person-group><name name-style="western"><surname>Liu</surname><given-names>JK</given-names></name><name name-style="western"><surname>Phookamsak</surname><given-names>R</given-names></name><name name-style="western"><surname>Doilom</surname><given-names>M</given-names></name><name name-style="western"><surname>Wikee</surname><given-names>S</given-names></name><name name-style="western"><surname>Li</surname><given-names>YM</given-names></name><name name-style="western"><surname>Ariyawansha</surname><given-names>H</given-names></name><name name-style="western"><surname>Boonmee</surname><given-names>S</given-names></name><name name-style="western"><surname>Chomnunti</surname><given-names>P</given-names></name><name name-style="western"><surname>Dai</surname><given-names>DQ</given-names></name><name name-style="western"><surname>Bhat</surname><given-names>JD</given-names></name><name name-style="western"><surname>Romero</surname><given-names>AI</given-names></name><name name-style="western"><surname>Zhuang</surname><given-names>WY</given-names></name><name name-style="western"><surname>Monkai</surname><given-names>J</given-names></name><name name-style="western"><surname>Jones</surname><given-names>EBG</given-names></name><name name-style="western"><surname>Chukeatirote</surname><given-names>E</given-names></name><name name-style="western"><surname>Ko</surname><given-names>TWK</given-names></name><name name-style="western"><surname>Zhao</surname><given-names>YC</given-names></name><name name-style="western"><surname>Wang</surname><given-names>Y</given-names></name><name name-style="western"><surname>Hyde</surname><given-names>KD</given-names></name></person-group> (<year>2012</year>) <article-title>Towards a natural classification of <tp:taxon-name><tp:taxon-name-part taxon-name-part-type="order">Botryosphaeriales</tp:taxon-name-part></tp:taxon-name>.</article-title><source>Fungal Diversity</source><volume>57</volume>(<issue>1</issue>): <fpage>149</fpage>–<lpage>210</lpage>. <ext-link xlink:href="10.1007/s13225-012-0207-4" ext-link-type="doi" xlink:type="simple">https://doi.org/10.1007/s13225-012-0207-4</ext-link></mixed-citation></ref></ref-list></tp:taxon-treatment>
