# Supplementary material for: ﻿Additions to the saprobic fungi (Ascomycota) associated with macadamia trees from the Greater Mekong Subregion
Source: MycoKeys. 2025 Jan 24;113:1–29. doi: 10.3897/mycokeys.113.140031 (PMC11786193; doi:10.3897/mycokeys.113.140031)
Supplement: XML Treatment for Phaeoacremonium chiangmaiense [file mycokeys.113.140031-treatment4.xml]

<!DOCTYPE tp:taxon-treatment
  PUBLIC "-//TaxonX//DTD Taxonomic Treatment Publishing DTD v0 20100105//EN" "tax-treatment-NSO.dtd">
<tp:taxon-treatment xmlns:tp="http://www.plazi.org/taxpub"><tp:treatment-meta><kwd-group><label>Taxon classification</label><kwd>
                <named-content content-type="kingdom">Fungi</named-content>
              </kwd><kwd>
                <named-content content-type="order">Diaporthales</named-content>
              </kwd><kwd>
                <named-content content-type="family">Togniniaceae</named-content>
              </kwd></kwd-group><mixed-citation publication-type="journal"><person-group><name><surname>Zhang</surname><given-names>Xian</given-names></name><name><surname>Tibpromma</surname><given-names>Saowaluck</given-names></name><name><surname>Karunarathna</surname><given-names>Samantha C.</given-names></name><name><surname>Du</surname><given-names>Tian-Ye</given-names></name><name><surname>Han</surname><given-names>Li-Su</given-names></name><name><surname>Elgorban</surname><given-names>Abdallah M.</given-names></name><name><surname>Kumla</surname><given-names>Jaturong</given-names></name><name><surname>Senwanna</surname><given-names>Chanokned</given-names></name><name><surname>Dai</surname><given-names>Dong-Qin</given-names></name><name><surname>Suwannarach</surname><given-names>Nakarin</given-names></name><name><surname>Wang</surname><given-names>Hao-Han</given-names></name></person-group><article-title>﻿Additions to the saprobic fungi (<tp:taxon-name><tp:taxon-name-part taxon-name-part-type="phylum">Ascomycota</tp:taxon-name-part></tp:taxon-name>) associated with macadamia trees from the Greater Mekong Subregion</article-title><source>MycoKeys</source><day>24</day><month>01</month><year>2025</year><volume>113</volume><fpage>1</fpage><lpage>29</lpage><pub-id pub-id-type="doi">10.3897/mycokeys.113.140031</pub-id></mixed-citation></tp:treatment-meta><tp:nomenclature><label>﻿</label><tp:taxon-name>
              <object-id xmlns:xlink="http://www.w3.org/1999/xlink" content-type="arpha" xlink:type="simple">0F259A37-CB2E-5BEC-923D-EFA468A7C75E</object-id>
              <tp:taxon-name-part taxon-name-part-type="genus" reg="Phaeoacremonium">Phaeoacremonium</tp:taxon-name-part>
              <tp:taxon-name-part taxon-name-part-type="species" reg="chiangmaiense">chiangmaiense</tp:taxon-name-part>
              <object-id xmlns:xlink="http://www.w3.org/1999/xlink" xlink:type="simple">Index Fungorum: IF903217</object-id>
              <object-id xmlns:xlink="http://www.w3.org/1999/xlink" xlink:type="simple">Facesoffungi Number: FoF17085</object-id>
            </tp:taxon-name><tp:taxon-authority>X. Zhang &amp; N. Suwannar.</tp:taxon-authority><tp:taxon-status xmlns:xlink="http://www.w3.org/1999/xlink" xlink:type="simple">sp. nov.</tp:taxon-status><xref ref-type="fig" rid="F6">Fig. 6</xref></tp:nomenclature><tp:treatment-sec sec-type="etymology" id="SECID0EGVAG"><title>Etymology.</title><p>“<italic>chiangmaiense</italic>” refers to the location “Chiang Mai,” from where the holotype was collected.</p></tp:treatment-sec><tp:treatment-sec sec-type="Holotype" id="SECID0EWVAG"><title>Holotype.</title><p><abbrev xmlns:xlink="http://www.w3.org/1999/xlink" xlink:title="Herbarium of the Department of Biology" id="ABBRID0E3VAG" xlink:type="simple">CMUB</abbrev> 40065.</p></tp:treatment-sec><tp:treatment-sec sec-type="description" id="SECID0EAWAG"><title>Description.</title><p><bold><italic>Saprobic</italic></bold> on dead twigs of <italic><tp:taxon-name><tp:taxon-name-part taxon-name-part-type="genus" reg="Macadamia">Macadamia</tp:taxon-name-part></tp:taxon-name></italic> sp. <bold>Sexual morph: <italic>Ascomata</italic></bold> 80–165 × 115–170 µm (x̄ = 136 × 146 µm, <italic>n</italic> = 20), immersed, solitary, globose to subglobose, dark brown to black, glabrous, ostiole with a long neck, neck straight or flexuous. <bold><italic>Perithecial necks</italic></bold> 75–160 µm high × 15–35 µm diam. (x̄ = 119 × 25 µm, <italic>n</italic> = 20), cylindrical, periphysate, ostiolar canals sulcate. <bold><italic>Peridium</italic></bold> 18–40 µm wide (x̄ = 29.4 µm, <italic>n</italic> = 25), comprising two section layers, the inner section layer composed of hyaline cells of <bold><italic>textura prismatica</italic></bold>, the outer section layer comprising brown to dark brown cells of <bold><italic>textura prismatica</italic></bold>. <bold><italic>Hamathecium</italic></bold> 3.5–5.5 µm wide (x̄ = 4.6 μm, <italic>n</italic> = 50), comprising cylindrical, hyaline, septate paraphyses, slightly inflated between the septa near their base and slightly contracted at the septa, longer than the asci. <bold><italic>Asci</italic></bold> 17–27 × 4–6 µm (x̄ = 20 × 5 µm, <italic>n</italic> = 50), 8-spored, arising in acropetal succession, unitunicate, apedicellate, cylindrical to clavate, apically rounded to truncate. <bold><italic>Ascogenous hyphae</italic></bold> hyaline, smooth-walled, septate, simple, 4–5 µm (x̄ = 4.7 μm, <italic>n</italic> = 10) at the base. <bold><italic>Ascospores</italic></bold> 4–7 × 1.2–2.5 µm (x̄ = 5.5 × 2 µm, <italic>n</italic> = 35), overlapping, hyaline, oblong to allantoid, aseptate, smooth-walled, rounded, and small guttules at both ends. <bold>Asexual morph</bold>: Undetermined.</p></tp:treatment-sec><tp:treatment-sec sec-type="description" id="SECID0EVYAG"><title>Culture characteristics.</title><p>Ascospores germinating on <abbrev xmlns:xlink="http://www.w3.org/1999/xlink" xlink:title="potato dextrose agar" id="ABBRID0E2YAG" xlink:type="simple">PDA</abbrev> within 24 h at 28 °C, colony on <abbrev xmlns:xlink="http://www.w3.org/1999/xlink" xlink:title="potato dextrose agar" id="ABBRID0E6YAG" xlink:type="simple">PDA</abbrev> reaching 3 cm diam. after two weeks, culture from above flat, smooth surface, entire edges, white-yellow, low convex at the middle, forming tufts on the surface, wrinkled, reverse white to light reddish-brown from the edge to the center, wrinkled.</p></tp:treatment-sec><tp:treatment-sec sec-type="material" id="SECID0EDZAG"><title>Material examined.</title><p>Thailand • Chiang Mai Province, <named-content xmlns:xlink="http://www.w3.org/1999/xlink" content-type="dwc:verbatimCoordinates" xlink:type="simple"><named-content content-type="geo-json" specific-use="{&#34;type&#34;:&#34;Point&#34;,&#34;coordinates&#34;:[99.220833,18.878611]}" id="NCID0EMZAG" xlink:type="simple">18°52'43"N, 99°13'15"E</named-content></named-content>, 384 m elevation, on a dead branch of <italic><tp:taxon-name><tp:taxon-name-part taxon-name-part-type="genus" reg="Macadamia">Macadamia</tp:taxon-name-part></tp:taxon-name></italic> sp., 24 November 2023, Xian Zhang, TCMM19, <abbrev xmlns:xlink="http://www.w3.org/1999/xlink" xlink:title="Herbarium of the Department of Biology" id="ABBRID0EYZAG" xlink:type="simple">CMUB</abbrev> 40065 holotype; ex-type living culture, SDBR-CMU510, other living culture SDBR-CMU511.</p></tp:treatment-sec><tp:treatment-sec sec-type="GenBank number" id="SECID0E3ZAG"><title>GenBank number.</title><p>SDBR-CMU510 = ITS: <ext-link xmlns:xlink="http://www.w3.org/1999/xlink" ext-link-type="gen" xlink:href="PQ699720" xlink:type="simple">PQ699720</ext-link>, <italic>TUB</italic>2: <ext-link xmlns:xlink="http://www.w3.org/1999/xlink" ext-link-type="gen" xlink:href="PQ736689" xlink:type="simple">PQ736689</ext-link>, <italic>ACT</italic>: <ext-link xmlns:xlink="http://www.w3.org/1999/xlink" ext-link-type="gen" xlink:href="PQ736691" xlink:type="simple">PQ736691</ext-link>, <italic>tef</italic>1-α: <ext-link xmlns:xlink="http://www.w3.org/1999/xlink" ext-link-type="gen" xlink:href="PQ724483" xlink:type="simple">PQ724483</ext-link>, LSU: <ext-link xmlns:xlink="http://www.w3.org/1999/xlink" ext-link-type="gen" xlink:href="PQ699722" xlink:type="simple">PQ699722</ext-link>; SDBR-CMU511 = ITS: <ext-link xmlns:xlink="http://www.w3.org/1999/xlink" ext-link-type="gen" xlink:href="PQ699721" xlink:type="simple">PQ699721</ext-link>, <italic>TUB</italic>2: <ext-link xmlns:xlink="http://www.w3.org/1999/xlink" ext-link-type="gen" xlink:href="PQ736690" xlink:type="simple">PQ736690</ext-link>, <italic>ACT</italic>: <ext-link xmlns:xlink="http://www.w3.org/1999/xlink" ext-link-type="gen" xlink:href="PQ736692" xlink:type="simple">PQ736692</ext-link>, <italic>tef</italic>1-α: <ext-link xmlns:xlink="http://www.w3.org/1999/xlink" ext-link-type="gen" xlink:href="PQ724484" xlink:type="simple">PQ724484</ext-link>, LSU: <ext-link xmlns:xlink="http://www.w3.org/1999/xlink" ext-link-type="gen" xlink:href="PQ699723" xlink:type="simple">PQ699723</ext-link>.</p></tp:treatment-sec><tp:treatment-sec sec-type="notes" id="SECID0EA3AG"><title>Notes.</title><p>The phylogenetic analyses showed that our isolates of <italic><tp:taxon-name><tp:taxon-name-part taxon-name-part-type="genus" reg="Phaeoacremonium">Phaeoacremonium</tp:taxon-name-part><tp:taxon-name-part taxon-name-part-type="species" reg="chiangmaiense">chiangmaiense</tp:taxon-name-part></tp:taxon-name></italic> formed an independent lineage that is basal to three species of <italic><tp:taxon-name><tp:taxon-name-part taxon-name-part-type="genus" reg="Phaeoacremonium">Phaeoacremonium</tp:taxon-name-part></tp:taxon-name></italic> (<italic><tp:taxon-name><tp:taxon-name-part taxon-name-part-type="genus" reg="Phaeoacremonium">P.</tp:taxon-name-part><tp:taxon-name-part taxon-name-part-type="species" reg="iranianum">iranianum</tp:taxon-name-part></tp:taxon-name></italic> (CBS 101357, CBS 117114), <italic><tp:taxon-name><tp:taxon-name-part taxon-name-part-type="genus" reg="Phaeoacremonium">P.</tp:taxon-name-part><tp:taxon-name-part taxon-name-part-type="species" reg="minimum">minimum</tp:taxon-name-part></tp:taxon-name></italic> (CBS 246.91, CBS 100397), and <italic><tp:taxon-name><tp:taxon-name-part taxon-name-part-type="genus" reg="Phaeoacremonium">P.</tp:taxon-name-part><tp:taxon-name-part taxon-name-part-type="species" reg="tuscanum">tuscanum</tp:taxon-name-part></tp:taxon-name></italic> (CBS 123033)) with 87% <abbrev xmlns:xlink="http://www.w3.org/1999/xlink" xlink:title="maximum likelihood analyses" id="ABBRID0EZ4AG" xlink:type="simple">ML</abbrev> and 1.00 <abbrev xmlns:xlink="http://www.w3.org/1999/xlink" xlink:title="Bayesian posterior probabilities" id="ABBRID0E44AG" xlink:type="simple">PP</abbrev> support (Fig. <xref ref-type="fig" rid="F5">5</xref>). <italic><tp:taxon-name><tp:taxon-name-part taxon-name-part-type="genus" reg="Phaeoacremonium">Phaeoacremonium</tp:taxon-name-part><tp:taxon-name-part taxon-name-part-type="species" reg="chiangmaiense">chiangmaiense</tp:taxon-name-part></tp:taxon-name></italic> (SDBR-CMU510, ex-type) was compared in ITS, <italic>TUB</italic>2, <italic>ACT</italic>, <italic>tef</italic>1-α, and LSU loci with <italic><tp:taxon-name><tp:taxon-name-part taxon-name-part-type="genus" reg="Phaeoacremonium">P.</tp:taxon-name-part><tp:taxon-name-part taxon-name-part-type="species" reg="iranianum">iranianum</tp:taxon-name-part></tp:taxon-name></italic> (CBS 101357), <italic><tp:taxon-name><tp:taxon-name-part taxon-name-part-type="genus" reg="Phaeoacremonium">P.</tp:taxon-name-part><tp:taxon-name-part taxon-name-part-type="species" reg="minimum">minimum</tp:taxon-name-part></tp:taxon-name></italic> (CBS 246.91), and <italic><tp:taxon-name><tp:taxon-name-part taxon-name-part-type="genus" reg="Phaeoacremonium">P.</tp:taxon-name-part><tp:taxon-name-part taxon-name-part-type="species" reg="tuscanum">tuscanum</tp:taxon-name-part></tp:taxon-name></italic> (CBS 123033) based on nucleotides. The comparison results show that the <italic>TUB</italic>2, <italic>tef</italic>1-α, and <italic>ACT</italic> gene regions exhibit more than 10% differences (Table <xref ref-type="table" rid="T3">3</xref>). Based on morphology, <italic><tp:taxon-name><tp:taxon-name-part taxon-name-part-type="genus" reg="Phaeoacremonium">P.</tp:taxon-name-part><tp:taxon-name-part taxon-name-part-type="species" reg="iranianum">iranianum</tp:taxon-name-part></tp:taxon-name></italic>, <italic><tp:taxon-name><tp:taxon-name-part taxon-name-part-type="genus" reg="Phaeoacremonium">P.</tp:taxon-name-part><tp:taxon-name-part taxon-name-part-type="species" reg="minimum">minimum</tp:taxon-name-part></tp:taxon-name></italic>, and <italic><tp:taxon-name><tp:taxon-name-part taxon-name-part-type="genus" reg="Phaeoacremonium">P.</tp:taxon-name-part><tp:taxon-name-part taxon-name-part-type="species" reg="tuscanum">tuscanum</tp:taxon-name-part></tp:taxon-name></italic> were only recorded from asexual morphs, while <italic><tp:taxon-name><tp:taxon-name-part taxon-name-part-type="genus" reg="Phaeoacremonium">P.</tp:taxon-name-part><tp:taxon-name-part taxon-name-part-type="species" reg="chiangmaiense">chiangmaiense</tp:taxon-name-part></tp:taxon-name></italic> is recorded from the sexual morph; therefore, comparing these four species morphologically was not possible. Only 13 species of <italic><tp:taxon-name><tp:taxon-name-part taxon-name-part-type="genus" reg="Phaeoacremonium">Phaeoacremonium</tp:taxon-name-part></tp:taxon-name></italic> were recorded from sexual morph (<xref ref-type="bibr" rid="B33">Hausner et al. 1992</xref>; <xref ref-type="bibr" rid="B64">Mostert et al. 2006</xref>; <xref ref-type="bibr" rid="B39">Hu et al. 2012</xref>; <xref ref-type="bibr" rid="B40">Huang et al. 2018</xref>; <xref ref-type="bibr" rid="B9">Calabon et al. 2021</xref>; <xref ref-type="bibr" rid="B75">Phukhamsakda et al. 2022</xref>). <italic><tp:taxon-name><tp:taxon-name-part taxon-name-part-type="genus" reg="Phaeoacremonium">Phaeoacremonium</tp:taxon-name-part><tp:taxon-name-part taxon-name-part-type="species" reg="chiangmaiense">chiangmaiense</tp:taxon-name-part></tp:taxon-name></italic> is similar to other <italic><tp:taxon-name><tp:taxon-name-part taxon-name-part-type="genus" reg="Phaeoacremonium">Phaeoacremonium</tp:taxon-name-part></tp:taxon-name></italic> species by having black ascomata, with asci arising in acropetal succession, hyaline ascogenous hyphae, and allantoid, reniform ascospores (<xref ref-type="bibr" rid="B28">Gramaje et al. 2015</xref>; <xref ref-type="bibr" rid="B9">Calabon et al. 2021</xref>; <xref ref-type="bibr" rid="B75">Phukhamsakda et al. 2022</xref>; <xref ref-type="bibr" rid="B95">Senanayake et al. 2023</xref>). <italic><tp:taxon-name><tp:taxon-name-part taxon-name-part-type="genus" reg="Phaeoacremonium">Phaeoacremonium</tp:taxon-name-part><tp:taxon-name-part taxon-name-part-type="species" reg="chiangmaiense">chiangmaiense</tp:taxon-name-part></tp:taxon-name></italic> can be distinguished from other <italic><tp:taxon-name><tp:taxon-name-part taxon-name-part-type="genus" reg="Phaeoacremonium">Phaeoacremonium</tp:taxon-name-part></tp:taxon-name></italic> species by its lack of branched hamathecium, overlapping and oblong ascospores (<xref ref-type="bibr" rid="B28">Gramaje et al. 2015</xref>; <xref ref-type="bibr" rid="B75">Phukhamsakda et al. 2022</xref>; <xref ref-type="bibr" rid="B95">Senanayake et al. 2023</xref>). Thus, we introduce <italic><tp:taxon-name><tp:taxon-name-part taxon-name-part-type="genus" reg="Phaeoacremonium">P.</tp:taxon-name-part><tp:taxon-name-part taxon-name-part-type="species" reg="chiangmaiense">chiangmaiense</tp:taxon-name-part></tp:taxon-name></italic> as a new species based on morphology phylogenetic analysis results.</p><fig id="F5" position="float" orientation="portrait"><object-id xmlns:xlink="http://www.w3.org/1999/xlink" content-type="doi" xlink:type="simple">10.3897/mycokeys.113.140031.figure5</object-id><object-id xmlns:xlink="http://www.w3.org/1999/xlink" content-type="arpha" xlink:type="simple">DB560AB2-A4F6-562C-9533-1D952B877698</object-id><label>Figure 5.</label><caption><p>RAxML tree based on a combined dataset of ITS+<italic>TUB</italic>2+<italic>ACT+tef</italic>1-α+LSU gene sequences data, which comprised 2709 base pairs (ITS = 1–600 bp, <italic>TUB</italic>2 = 601–1237 bp, <italic>ACT</italic> = 1238–1499 bp, <italic>tef</italic>1-α = 1500–1816 bp, LSU = 1817–2709 bp). The best-scoring RAxML tree with a final <abbrev xmlns:xlink="http://www.w3.org/1999/xlink" xlink:title="maximum likelihood analyses" id="ABBRID0ESFBG" xlink:type="simple">ML</abbrev> optimization likelihood value of -29286.426085 is presented. The matrix had 1400 distinct alignment patterns, with 45.73% of undetermined characters or gaps. Estimated base frequencies were as follows: A = 0.224680, C = 0.290688, G = 0.252826, T = 0.231806; substitution rates: AC = 1.466922, AG = 3.673841, AT = 1.453901, CG = 1.188614, CT = 5.325402, GT = 1.000000; proportion of invariable sites I = 0.385193; gamma distribution shape parameter <italic>α</italic> = 0.691947. The bootstrap support values for <abbrev xmlns:xlink="http://www.w3.org/1999/xlink" xlink:title="maximum likelihood analyses" id="ABBRID0EYFBG" xlink:type="simple">ML</abbrev> are equal to or greater than 60%, and <abbrev xmlns:xlink="http://www.w3.org/1999/xlink" xlink:title="Bayesian inference analysis" id="ABBRID0E3FBG" xlink:type="simple">BI</abbrev> analysis values are equal to or greater than 0.90 <abbrev xmlns:xlink="http://www.w3.org/1999/xlink" xlink:title="Bayesian posterior probabilities" id="ABBRID0EAGBG" xlink:type="simple">PP</abbrev> at each node. The tree is rooted with <italic><tp:taxon-name><tp:taxon-name-part taxon-name-part-type="genus" reg="Flabellascus">Flabellascus</tp:taxon-name-part><tp:taxon-name-part taxon-name-part-type="species" reg="tenuirostris">tenuirostris</tp:taxon-name-part></tp:taxon-name></italic> (CBS 138680) and <italic><tp:taxon-name><tp:taxon-name-part taxon-name-part-type="genus" reg="Jattaea">Jattaea</tp:taxon-name-part><tp:taxon-name-part taxon-name-part-type="species" reg="algeriensis">algeriensis</tp:taxon-name-part></tp:taxon-name></italic> (STE-U 6201). Newly generated species are shown in red, while the ex-type species are shown in bold.</p></caption><graphic xmlns:xlink="http://www.w3.org/1999/xlink" xlink:href="mycokeys-113-001-g005.jpg" position="float" orientation="portrait" xlink:type="simple" id="oo_1232710.jpg"><uri content-type="original_file" xlink:type="simple">https://binary.pensoft.net/fig/1232710</uri></graphic></fig><fig id="F6" position="float" orientation="portrait"><object-id xmlns:xlink="http://www.w3.org/1999/xlink" content-type="doi" xlink:type="simple">10.3897/mycokeys.113.140031.figure6</object-id><object-id xmlns:xlink="http://www.w3.org/1999/xlink" content-type="arpha" xlink:type="simple">9E87AAC5-AFC3-5F59-BBB0-2BCAC7FA6CB9</object-id><label>Figure 6.</label><caption><p><italic><tp:taxon-name><tp:taxon-name-part taxon-name-part-type="genus" reg="Phaeoacremonium">Phaeoacremonium</tp:taxon-name-part><tp:taxon-name-part taxon-name-part-type="species" reg="chiangmaiense">chiangmaiense</tp:taxon-name-part></tp:taxon-name></italic> (<abbrev xmlns:xlink="http://www.w3.org/1999/xlink" xlink:title="Herbarium of the Department of Biology" id="ABBRID0ESHBG" xlink:type="simple">CMUB</abbrev> 40065, holotype) <bold>a, b</bold> appearance of ascomata on the host surface <bold>c</bold> vertical section of ascomata <bold>d</bold> ostiolar canal <bold>e</bold> section of peridium <bold>f, g</bold> hamathecium <bold>h–j</bold> ascogenous hyphae with asci attached <bold>k–n</bold> ascospores <bold>o</bold> germinated ascospores <bold>p, q</bold> colonies on <abbrev xmlns:xlink="http://www.w3.org/1999/xlink" xlink:title="potato dextrose agar" id="ABBRID0ERIBG" xlink:type="simple">PDA</abbrev> (p-front and q-reverse views). Scale bars: 100 µm (<bold>c</bold>); 40 µm (<bold>d</bold>); 20 µm (<bold>e, f, h–j</bold>); 10 µm (<bold>g, o</bold>); 5 µm (<bold>k–n</bold>).</p></caption><graphic xmlns:xlink="http://www.w3.org/1999/xlink" xlink:href="mycokeys-113-001-g006.jpg" position="float" orientation="portrait" xlink:type="simple" id="oo_1232711.jpg"><uri content-type="original_file" xlink:type="simple">https://binary.pensoft.net/fig/1232711</uri></graphic></fig><table-wrap id="T3" position="float" orientation="portrait"><label>Table 3.</label><caption><p>Nucleotide comparisons of <italic><tp:taxon-name><tp:taxon-name-part taxon-name-part-type="genus" reg="Phaeoacremonium">P.</tp:taxon-name-part><tp:taxon-name-part taxon-name-part-type="species" reg="chiangmaiense">chiangmaiense</tp:taxon-name-part></tp:taxon-name></italic> (SDBR-CMU510) with <italic><tp:taxon-name><tp:taxon-name-part taxon-name-part-type="genus" reg="Phaeoacremonium">P.</tp:taxon-name-part><tp:taxon-name-part taxon-name-part-type="species" reg="iranianum">iranianum</tp:taxon-name-part></tp:taxon-name></italic> (CBS 101357), <italic><tp:taxon-name><tp:taxon-name-part taxon-name-part-type="genus" reg="Phaeoacremonium">P.</tp:taxon-name-part><tp:taxon-name-part taxon-name-part-type="species" reg="minimum">minimum</tp:taxon-name-part></tp:taxon-name></italic> (CBS 246.91), and <italic><tp:taxon-name><tp:taxon-name-part taxon-name-part-type="genus" reg="Phaeoacremonium">P.</tp:taxon-name-part><tp:taxon-name-part taxon-name-part-type="species" reg="tuscanum">tuscanum</tp:taxon-name-part></tp:taxon-name></italic> (CBS 123033), based on ITS, <italic>TUB</italic>2, <italic>ACT</italic>, and <italic>tef</italic>1-α; all of them were compared excluding gaps.</p></caption><table id="TID0EQZCK" rules="all"><tbody><tr><th rowspan="1" colspan="1">Taxa</th><th rowspan="1" colspan="1">ITS</th><th rowspan="1" colspan="1"><italic>TUB</italic>2</th><th rowspan="1" colspan="1">
                      <italic>ACT</italic>
                    </th><th rowspan="1" colspan="1"><italic>tef</italic>1-α</th></tr><tr><td rowspan="1" colspan="1"><italic><tp:taxon-name><tp:taxon-name-part taxon-name-part-type="genus" reg="Phaeoacremonium">P.</tp:taxon-name-part><tp:taxon-name-part taxon-name-part-type="species" reg="iranianum">iranianum</tp:taxon-name-part></tp:taxon-name></italic> (CBS 101357)</td><td rowspan="1" colspan="1">20/544 bp (3.7%)</td><td rowspan="1" colspan="1">60/528 bp (11.3%)</td><td rowspan="1" colspan="1">37/260 bp (14.2%)</td><td rowspan="1" colspan="1">43/264 bp (16.3%)</td></tr><tr><td rowspan="1" colspan="1"><italic><tp:taxon-name><tp:taxon-name-part taxon-name-part-type="genus" reg="Phaeoacremonium">P.</tp:taxon-name-part><tp:taxon-name-part taxon-name-part-type="species" reg="minimum">minimum</tp:taxon-name-part></tp:taxon-name></italic> (CBS 246.91)</td><td rowspan="1" colspan="1">22/522 bp (4.2%)</td><td rowspan="1" colspan="1">78/498 bp (15.7%)</td><td rowspan="1" colspan="1">42/260 bp (16.2%)</td><td rowspan="1" colspan="1">42/267 bp (15.7%)</td></tr><tr><td rowspan="1" colspan="1"><italic><tp:taxon-name><tp:taxon-name-part taxon-name-part-type="genus" reg="Phaeoacremonium">P.</tp:taxon-name-part><tp:taxon-name-part taxon-name-part-type="species" reg="tuscanum">tuscanum</tp:taxon-name-part></tp:taxon-name></italic> (CBS 123033)</td><td rowspan="1" colspan="1">22/585 bp (3.8%)</td><td rowspan="1" colspan="1">70/596 bp (11.7%)</td><td rowspan="1" colspan="1">40/237 bp (16.9%)</td><td rowspan="1" colspan="1">38/269 bp (14.1%)</td></tr></tbody></table></table-wrap></tp:treatment-sec><ref-list><ref id="B33"><mixed-citation xmlns:xlink="http://www.w3.org/1999/xlink" xlink:type="simple"><person-group><name name-style="western"><surname>Hausner</surname><given-names>G</given-names></name><name name-style="western"><surname>Eyjólfsdóttir</surname><given-names>GG</given-names></name><name name-style="western"><surname>Reid</surname><given-names>J</given-names></name><name name-style="western"><surname>Klassen</surname><given-names>GR</given-names></name></person-group> (<year>1992</year>) Two additional species of the genus <italic><tp:taxon-name><tp:taxon-name-part taxon-name-part-type="genus">Togninia.</tp:taxon-name-part></tp:taxon-name></italic> Canadian Journal of Botany 70(4): 724–734. <ext-link xlink:href="10.1139/b92-093" ext-link-type="doi" xlink:type="simple">https://doi.org/10.1139/b92-093</ext-link></mixed-citation></ref><ref id="B64"><mixed-citation xmlns:xlink="http://www.w3.org/1999/xlink" xlink:type="simple"><person-group><name name-style="western"><surname>Mostert</surname><given-names>L</given-names></name><name name-style="western"><surname>Groenewald</surname><given-names>JZ</given-names></name><name name-style="western"><surname>Summerbell</surname><given-names>RC</given-names></name><name name-style="western"><surname>Gams</surname><given-names>W</given-names></name><name name-style="western"><surname>Crous</surname><given-names>PW</given-names></name></person-group> (<year>2006</year>) <article-title>Taxonomy and pathology of <italic><tp:taxon-name><tp:taxon-name-part taxon-name-part-type="genus">Togninia</tp:taxon-name-part></tp:taxon-name></italic> (<tp:taxon-name><tp:taxon-name-part taxon-name-part-type="order">Diaporthales</tp:taxon-name-part></tp:taxon-name>) and its <italic><tp:taxon-name><tp:taxon-name-part taxon-name-part-type="genus">Phaeoacremonium</tp:taxon-name-part></tp:taxon-name></italic> anamorphs.</article-title><source>Studies in Mycology</source><volume>54</volume>: <fpage>1</fpage>–<lpage>113</lpage>. <ext-link xlink:href="10.3114/sim.54.1.1" ext-link-type="doi" xlink:type="simple">https://doi.org/10.3114/sim.54.1.1</ext-link></mixed-citation></ref><ref id="B39"><mixed-citation xmlns:xlink="http://www.w3.org/1999/xlink" xlink:type="simple"><person-group><name name-style="western"><surname>Hu</surname><given-names>D-M</given-names></name><name name-style="western"><surname>Cai</surname><given-names>L</given-names></name><name name-style="western"><surname>Hyde</surname><given-names>KD</given-names></name></person-group> (<year>2012</year>) <article-title>Three new ascomycetes from freshwater in China.</article-title><source>Mycologia</source><volume>104</volume>(<issue>6</issue>): <fpage>1478</fpage>–<lpage>1489</lpage>. <ext-link xlink:href="10.3852/11-430" ext-link-type="doi" xlink:type="simple">https://doi.org/10.3852/11-430</ext-link></mixed-citation></ref><ref id="B40"><mixed-citation xmlns:xlink="http://www.w3.org/1999/xlink" xlink:type="simple"><person-group><name name-style="western"><surname>Huang</surname><given-names>S-K</given-names></name><name name-style="western"><surname>Jeewon</surname><given-names>R</given-names></name><name name-style="western"><surname>Hyde</surname><given-names>KD</given-names></name><name name-style="western"><surname>Bhat</surname><given-names>DJ</given-names></name><name name-style="western"><surname>Chomnunti</surname><given-names>P</given-names></name><name name-style="western"><surname>Wen</surname><given-names>T-C</given-names></name></person-group> (<year>2018</year>) <article-title>Beta-tubulin and Actin gene phylogeny supports <italic><tp:taxon-name><tp:taxon-name-part taxon-name-part-type="genus">Phaeoacremonium</tp:taxon-name-part><tp:taxon-name-part taxon-name-part-type="species">ovale</tp:taxon-name-part></tp:taxon-name></italic> as a new species from freshwater habitats in China.</article-title><source>MycoKeys</source><volume>41</volume>: <fpage>1</fpage>–<lpage>15</lpage>. <ext-link xlink:href="10.3897/mycokeys.41.27536" ext-link-type="doi" xlink:type="simple">https://doi.org/10.3897/mycokeys.41.27536</ext-link></mixed-citation></ref><ref id="B9"><mixed-citation xmlns:xlink="http://www.w3.org/1999/xlink" xlink:type="simple"><person-group><name name-style="western"><surname>Calabon</surname><given-names>MS</given-names></name><name name-style="western"><surname>Jones</surname><given-names>EBG</given-names></name><name name-style="western"><surname>Boonmee</surname><given-names>S</given-names></name><name name-style="western"><surname>Doilom</surname><given-names>M</given-names></name><name name-style="western"><surname>Lumyong</surname><given-names>S</given-names></name><name name-style="western"><surname>Hyde</surname><given-names>KD</given-names></name></person-group> (<year>2021</year>) <article-title>Five novel freshwater <tp:taxon-name><tp:taxon-name-part taxon-name-part-type="class">Ascomycetes</tp:taxon-name-part></tp:taxon-name> indicate high undiscovered diversity in lotic habitats in Thailand.</article-title><source>Journal of <tp:taxon-name><tp:taxon-name-part taxon-name-part-type="kingdom">Fungi</tp:taxon-name-part></tp:taxon-name></source><volume>7</volume>(<issue>2</issue>): <fpage>117</fpage>. <ext-link xlink:href="10.3390/jof7020117" ext-link-type="doi" xlink:type="simple">https://doi.org/10.3390/jof7020117</ext-link></mixed-citation></ref><ref id="B75"><mixed-citation xmlns:xlink="http://www.w3.org/1999/xlink" xlink:type="simple"><person-group><name name-style="western"><surname>Phukhamsakda</surname><given-names>C</given-names></name><name name-style="western"><surname>Nilsson</surname><given-names>RH</given-names></name><name name-style="western"><surname>Bhunjun</surname><given-names>CS</given-names></name><name name-style="western"><surname>de Farias</surname><given-names>ARG</given-names></name><name name-style="western"><surname>Sun</surname><given-names>Y-R</given-names></name><name name-style="western"><surname>Wijesinghe</surname><given-names>SN</given-names></name><name name-style="western"><surname>Raza</surname><given-names>M</given-names></name><name name-style="western"><surname>Bao</surname><given-names>D-F</given-names></name><name name-style="western"><surname>Lu</surname><given-names>L</given-names></name><name name-style="western"><surname>Tibpromma</surname><given-names>S</given-names></name><name name-style="western"><surname>Dong</surname><given-names>W</given-names></name><name name-style="western"><surname>Tennakoon</surname><given-names>DS</given-names></name><name name-style="western"><surname>Tian</surname><given-names>X-G</given-names></name><name name-style="western"><surname>Xiong</surname><given-names>Y-R</given-names></name><name name-style="western"><surname>Karunarathna</surname><given-names>SC</given-names></name><name name-style="western"><surname>Cai</surname><given-names>L</given-names></name><name name-style="western"><surname>Luo</surname><given-names>Z-L</given-names></name><name name-style="western"><surname>Wang</surname><given-names>Y</given-names></name><name name-style="western"><surname>Manawasinghe</surname><given-names>IS</given-names></name><name name-style="western"><surname>Camporesi</surname><given-names>E</given-names></name><name name-style="western"><surname>Kirk</surname><given-names>PM</given-names></name><name name-style="western"><surname>Promputtha</surname><given-names>I</given-names></name><name name-style="western"><surname>Kuo</surname><given-names>C-H</given-names></name><name name-style="western"><surname>Su</surname><given-names>H-Y</given-names></name><name name-style="western"><surname>Doilom</surname><given-names>M</given-names></name><name name-style="western"><surname>Li</surname><given-names>Y</given-names></name><name name-style="western"><surname>Fu</surname><given-names>Y-P</given-names></name><name name-style="western"><surname>Hyde</surname><given-names>KD</given-names></name></person-group> (<year>2022</year>) <article-title>The numbers of fungi: Contributions from traditional taxonomic studies and challenges of metabarcoding.</article-title><source>Fungal Diversity</source><volume>114</volume>(<issue>1</issue>): <fpage>327</fpage>–<lpage>386</lpage>. <ext-link xlink:href="10.1007/s13225-022-00502-3" ext-link-type="doi" xlink:type="simple">https://doi.org/10.1007/s13225-022-00502-3</ext-link></mixed-citation></ref><ref id="B28"><mixed-citation xmlns:xlink="http://www.w3.org/1999/xlink" xlink:type="simple"><person-group><name name-style="western"><surname>Gramaje</surname><given-names>D</given-names></name><name name-style="western"><surname>Mostert</surname><given-names>L</given-names></name><name name-style="western"><surname>Groenewald</surname><given-names>JZ</given-names></name><name name-style="western"><surname>Crous</surname><given-names>PW</given-names></name></person-group> (<year>2015</year>) <italic><tp:taxon-name><tp:taxon-name-part taxon-name-part-type="genus">Phaeoacremonium</tp:taxon-name-part></tp:taxon-name></italic>: From esca disease to Phaeohyphomycosis. Fungal Biology 119(9): 759–783. <ext-link xlink:href="10.1016/j.funbio.2015.06.004" ext-link-type="doi" xlink:type="simple">https://doi.org/10.1016/j.funbio.2015.06.004</ext-link></mixed-citation></ref><ref id="B95"><mixed-citation xmlns:xlink="http://www.w3.org/1999/xlink" xlink:type="simple"><person-group><name name-style="western"><surname>Senanayake</surname><given-names>IC</given-names></name><name name-style="western"><surname>Ross</surname><given-names>W</given-names></name><name name-style="western"><surname>Leonardi</surname><given-names>M</given-names></name><name name-style="western"><surname>Weir</surname><given-names>A</given-names></name><name name-style="western"><surname>McHugh</surname><given-names>M</given-names></name><name name-style="western"><surname>Rajeshkumar</surname><given-names>KC</given-names></name><name name-style="western"><surname>Verma</surname><given-names>RK</given-names></name><name name-style="western"><surname>Karunarathna</surname><given-names>SC</given-names></name><name name-style="western"><surname>Tibpromma</surname><given-names>S</given-names></name><name name-style="western"><surname>Ashtekar</surname><given-names>N</given-names></name><name name-style="western"><surname>Ashtamoorthy</surname><given-names>SK</given-names></name><name name-style="western"><surname>Raveendran</surname><given-names>S</given-names></name><name name-style="western"><surname>Kour</surname><given-names>G</given-names></name><name name-style="western"><surname>Singh</surname><given-names>A</given-names></name><name name-style="western"><surname>Peña-Lastra</surname><given-names>DLP</given-names></name><name name-style="western"><surname>Mateos</surname><given-names>A</given-names></name><name name-style="western"><surname>Kolařík</surname><given-names>M</given-names></name><name name-style="western"><surname>Antonín</surname><given-names>V</given-names></name><name name-style="western"><surname>Ševčíková</surname><given-names>H</given-names></name><name name-style="western"><surname>Esteve-Raventós</surname><given-names>E</given-names></name><name name-style="western"><surname>Larsson</surname><given-names>E</given-names></name><name name-style="western"><surname>Pancorbo</surname><given-names>F</given-names></name><name name-style="western"><surname>Moreno</surname><given-names>G</given-names></name><name name-style="western"><surname>Altés</surname><given-names>A</given-names></name><name name-style="western"><surname>Turégano</surname><given-names>Y</given-names></name><name name-style="western"><surname>Du</surname><given-names>T-Y</given-names></name><name name-style="western"><surname>Lu</surname><given-names>L</given-names></name><name name-style="western"><surname>Li</surname><given-names>Q-R</given-names></name><name name-style="western"><surname>Kang</surname><given-names>J-C</given-names></name><name name-style="western"><surname>Gunaseelan</surname><given-names>S</given-names></name><name name-style="western"><surname>Kezo</surname><given-names>K</given-names></name><name name-style="western"><surname>Kaliyaperumal</surname><given-names>M</given-names></name><name name-style="western"><surname>Fu</surname><given-names>J</given-names></name><name name-style="western"><surname>Samarakoon</surname><given-names>MC</given-names></name><name name-style="western"><surname>Gafforov</surname><given-names>Y</given-names></name><name name-style="western"><surname>Teshaboeva</surname><given-names>S</given-names></name><name name-style="western"><surname>Kunjan</surname><given-names>PC</given-names></name><name name-style="western"><surname>Chamaparambath</surname><given-names>A</given-names></name><name name-style="western"><surname>Flakus</surname><given-names>A</given-names></name><name name-style="western"><surname>Etayo</surname><given-names>J</given-names></name><name name-style="western"><surname>Rodriguez-Flakus</surname><given-names>P</given-names></name><name name-style="western"><surname>Zhurbenko</surname><given-names>MP</given-names></name><name name-style="western"><surname>Silva</surname><given-names>NI</given-names></name><name name-style="western"><surname>Tennakoon</surname><given-names>DS</given-names></name><name name-style="western"><surname>Latha</surname><given-names>KPD</given-names></name><name name-style="western"><surname>Manimohan</surname><given-names>P</given-names></name><name name-style="western"><surname>Raj</surname><given-names>KNA</given-names></name><name name-style="western"><surname>Calabon</surname><given-names>MS</given-names></name><name name-style="western"><surname>Ahmadpour</surname><given-names>A</given-names></name><name name-style="western"><surname>Heidarian</surname><given-names>Z</given-names></name><name name-style="western"><surname>Alavi</surname><given-names>Z</given-names></name><name name-style="western"><surname>Alavi</surname><given-names>F</given-names></name><name name-style="western"><surname>Ghosta</surname><given-names>Y</given-names></name><name name-style="western"><surname>Azizi</surname><given-names>R</given-names></name><name name-style="western"><surname>Luo</surname><given-names>M</given-names></name><name name-style="western"><surname>Zhao</surname><given-names>M-P</given-names></name><name name-style="western"><surname>Kularathnage</surname><given-names>ND</given-names></name><name name-style="western"><surname>Hua</surname><given-names>L</given-names></name><name name-style="western"><surname>Yang</surname><given-names>Y-H</given-names></name><name name-style="western"><surname>Liao</surname><given-names>C-F</given-names></name><name name-style="western"><surname>Zhao</surname><given-names>H-J</given-names></name><name name-style="western"><surname>Lestari</surname><given-names>AS</given-names></name><name name-style="western"><surname>Jayasiri</surname><given-names>SC</given-names></name><name name-style="western"><surname>Yu</surname><given-names>F-M</given-names></name><name name-style="western"><surname>Lei</surname><given-names>L</given-names></name><name name-style="western"><surname>Liu</surname><given-names>J-W</given-names></name><name name-style="western"><surname>Karimi</surname><given-names>O</given-names></name><name name-style="western"><surname>Tang</surname><given-names>SM</given-names></name><name name-style="western"><surname>Sun</surname><given-names>Y-R</given-names></name><name name-style="western"><surname>Wang</surname><given-names>Y</given-names></name><name name-style="western"><surname>Zeng</surname><given-names>M</given-names></name><name name-style="western"><surname>Htet</surname><given-names>ZH</given-names></name><name name-style="western"><surname>Linaldeddu</surname><given-names>BT</given-names></name><name name-style="western"><surname>Alves</surname><given-names>A</given-names></name><name name-style="western"><surname>Phillips</surname><given-names>AJL</given-names></name><name name-style="western"><surname>Bregant</surname><given-names>C</given-names></name><name name-style="western"><surname>Montecchio</surname><given-names>L</given-names></name><name name-style="western"><surname>Kesel</surname><given-names>AD</given-names></name><name name-style="western"><surname>Hustad</surname><given-names>VP</given-names></name><name name-style="western"><surname>Miller</surname><given-names>AN</given-names></name><name name-style="western"><surname>Fedosova</surname><given-names>AG</given-names></name><name name-style="western"><surname>Kučera</surname><given-names>V</given-names></name><name name-style="western"><surname>Raza</surname><given-names>M</given-names></name><name name-style="western"><surname>Hussain</surname><given-names>M</given-names></name><name name-style="western"><surname>Chen</surname><given-names>Y-P</given-names></name><name name-style="western"><surname>Thiyagaraja</surname><given-names>V</given-names></name><name name-style="western"><surname>Gomdola</surname><given-names>D</given-names></name><name name-style="western"><surname>Rathnayaka</surname><given-names>AR</given-names></name><name name-style="western"><surname>Dissanayake</surname><given-names>AJ</given-names></name><name name-style="western"><surname>Suwannarach</surname><given-names>N</given-names></name><name name-style="western"><surname>Hongsanan</surname><given-names>S</given-names></name><name name-style="western"><surname>Maharachchikumbura</surname><given-names>SSN</given-names></name><name name-style="western"><surname>Dissanayake</surname><given-names>LS</given-names></name><name name-style="western"><surname>Wijayawardene</surname><given-names>NN</given-names></name><name name-style="western"><surname>Phookamsak</surname><given-names>R</given-names></name><name name-style="western"><surname>Lumyong</surname><given-names>S</given-names></name><name name-style="western"><surname>Jones</surname><given-names>EBG</given-names></name><name name-style="western"><surname>Yapa</surname><given-names>N</given-names></name><name name-style="western"><surname>Wanasinghe</surname><given-names>DN</given-names></name><name name-style="western"><surname>Xie</surname><given-names>N</given-names></name><name name-style="western"><surname>Doilom</surname><given-names>M</given-names></name><name name-style="western"><surname>Manawasinghe</surname><given-names>IS</given-names></name><name name-style="western"><surname>Liu</surname><given-names>J-K</given-names></name><name name-style="western"><surname>Zhao</surname><given-names>Q</given-names></name><name name-style="western"><surname>Xu</surname><given-names>B</given-names></name><name name-style="western"><surname>Hyde</surname><given-names>KD</given-names></name><name name-style="western"><surname>Song</surname><given-names>J</given-names></name></person-group> (<year>2023</year>) <article-title>Fungal diversity notes 1611–1716: Taxonomic and phylogenetic contributions on fungal genera and species emphasis in south China.</article-title><source>Fungal Diversity</source><volume>122</volume>(<issue>1</issue>): <fpage>1</fpage>–<lpage>243</lpage>. <ext-link xlink:href="10.1007/s13225-023-00523-6" ext-link-type="doi" xlink:type="simple">https://doi.org/10.1007/s13225-023-00523-6</ext-link></mixed-citation></ref></ref-list></tp:taxon-treatment>
